# Supplementary material for: Bacterial Antigens Reduced the Inhibition Effect of Capsaicin on Cal 27 Oral Cancer Cell Proliferation
Source: Int J Mol Sci. 2021 Aug 12;22(16):8686. doi: 10.3390/ijms22168686 (PMC8395464; doi:10.3390/ijms22168686)
Supplement: Supplementary file 1 [file ijms-22-08686-s001.zip]

Archive with 2 entries (2 files):
- Supplementary Data.xlsx
- Supplementary Material.pdf
