# Supplementary material for: Bacterial Antigens Reduced the Inhibition Effect of Capsaicin on Cal 27 Oral Cancer Cell Proliferation
Source: Int J Mol Sci. 2021 Aug 12;22(16):8686. doi: 10.3390/ijms22168686 (PMC8395464; doi:10.3390/ijms22168686)
Supplement: Supplementary file 1 [file ijms-22-08686-s001.zip › Supplementary Data.xlsx]

## Sheet: Data for Figure 2
MT Glo Metabolic assay on Cal 27
Cal 27 Capsaicin 24 h	Cal 27	Vehicle	10 M	25 M	50 M	75 M	100 M	125 M	150 M
	367797	233160	272425	301951	300897	203898	213301	153147	61654
	353470	261681	338571	309196	274262	229516	177381	89860	68507
	439673	247611	329463	302415	283131	194650	159847	196471	69786
	418745	247484	315244	307362	275719	240899	211405	145675	77520
	421245	252653	312595	342597	263704	252738	156450	137742	97369
	393191	248516	313659	312704	279542	224340	183676	144579	74967
Capsaicin Kinetic assay results
Relative luminescence unit (RLU)	0 h	1 h	2 h	3 h	4 h	5 h	6 h	7 h	8 h	9 h	10 h	11 h	12 h	24 h
Cal 27 Untreated control (NTC)	4544	131252	151371	171368	179448	185668	177583	178188	204755	201657	200999	217101	208603	198886
	3054	129298	152036	166176	168070	183315	166126	172737	194969	187272	179023	203530	201681	191040
	2570	130204	146210	174157	171938	184218	170703	180909	202082	198106	183044	211709	222060	205801
Capsaicin treated Cal 27	1995	57004	57977	56281	56057	55441	51865	52517	58474	59187	58609	64175	60924	61654
	1738	49743	54220	54097	54457	54419	52134	52873	58442	59639	62240	64786	66524	68507
	1531	55573	60297	63529	58941	61582	57716	56964	64125	63813	64616	69936	68473	69786
Each 75 cm2 flask of cells acted as a biological replicate. Biological replicates i.e, flasks were usually (or always) from two or more different cell passages and conducted on different days (or at different time points).
Throughout this article"n" refers to the number of biological replicates.

## Sheet: Data for Figure 3
MT Glo Metabolic assay on OKF6
Relative luminescence unit (RLU)	OKF6	Vehicle	LPS	LPS + LTA	Capsaicin
	958	887	818	807	880
	1050	856	895	933	918
	835	925	831	845	1014
	961	889	826	809	882
	1048	854	893	931	916
	842	932	838	852	1021
Trypan Blue Assay on OKF6
% Live cells	OKF6	Vehicle	LPS	LPS + LTA	Capsaicin
	68	72	78	71	65
	74	73	74	73	67
	72	71	71	74	62
	70	69	69	73	68
	72	72	65	75	69
	73	70	66	75	62
Throughout this article"n" refers to the number of biological replicates.
Each 75 cm2 flask of cells acted as a biological replicate. Biological replicates i.e, flasks were usually (or always) from two or more different cell passages and conducted on different days (or at different time points).

## Sheet: Data for Figure 4
MT Glo Metabolic assay on Cal 27*
No prior antigen stimulation	C	C+LPS	C+LL
% Inhibition	99.2134	27.0689	5.99177
	99.2098	39.172	13.7591
	99.2153	26.2664	6.32608
	99.1159	38.0015	17.2686
	99.1751	37.7286	14.9335
	99.2017	35.7981	15.5509
	99.2134	27.0689	5.99177
	99.2098	39.172	13.7591
	99.2153	26.2664	6.32608
	99.1159	38.0015	17.2686
	99.1751	37.7286	14.9335
	99.2017	35.7981	15.5509
	99.2134	27.0689	5.99177
	99.2098	39.172	13.7591
	99.2153	26.2664	6.32608
	99.1159	38.0015	17.2686
	99.1751	37.7286	14.9335
	99.2017	35.7981	15.5509
24 h prior antigen stimulation	C	LPS -> C	LL -> C	LPS -> C+LPS	LL -> C+LL
% Inhibition	99.2134	62.0935	59.7259	45.0546	45.0452
	99.2098	51.9841	58.8964	51.1029	41.1949
	99.2153	63.8501	51.1347	50.9652	47.9724
	99.1159	50.0353	47.4419	56.3032	46.6919
	99.1751	49.9885	47.2514	51.8104	54.1951
	99.2017	49.4236	51.1327	55.621	56.7983
	99.2134	62.0935	59.7259	45.0546	45.0452
	99.2098	51.9841	58.8964	51.1029	41.1949
	99.2153	63.8501	51.1347	50.9652	47.9724
	99.1159	50.0353	47.4419	56.3032	46.6919
	99.1751	49.9885	47.2514	51.8104	54.1951
	99.2017	49.4236	51.1327	55.621	56.7983
	99.2134	62.0935	59.7259	45.0546	45.0452
	99.2098	51.9841	58.8964	51.1029	41.1949
	99.2153	63.8501	51.1347	50.9652	47.9724
	99.1159	50.0353	47.4419	56.3032	46.6919
	99.1751	49.9885	47.2514	51.8104	54.1951
	99.2017	49.4236	51.1327	55.621	56.7983
72 h prior antigen stimulation	C	LPS -> C	LL -> C	LPS -> C+LPS	LL -> C+LL
% Inhibition	99.2134	74.3785	53.8741	34.3471	40.8
	99.2098	64.1467	52.5429	34.0037	39.25
	99.2153	73.2155	52.0319	37.7953	30.85
	99.1159	59.2062	55.4102	42.1693	34.1
	99.1751	68.1369	51.1495	43.4497	34.3
	99.2017	76.5156	51.3697	43.2335	45.5
	99.2134	74.3785	53.8741	34.3471	40.8
	99.2098	64.1467	52.5429	34.0037	39.25
	99.2153	73.2155	52.0319	37.7953	30.85
	99.1159	59.2062	55.4102	42.1693	34.1
	99.1751	68.1369	51.1495	43.4497	34.3
	99.2017	76.5156	51.3697	43.2335	45.5
	99.2134	74.3785	53.8741	34.3471	40.8
	99.2098	64.1467	52.5429	34.0037	39.25
	99.2153	73.2155	52.0319	37.7953	30.85
	99.1159	59.2062	55.4102	42.1693	34.1
	99.1751	68.1369	51.1495	43.4497	34.3
	99.2017	76.5156	51.3697	43.2335	45.5
* Two data points were obtained for each biological replicate.
Each 75 cm2 flask of cells acted as a biological replicate. Biological replicates i.e, flasks were usually (or always) from two or more different cell passages and conducted on different days (or at different time points).
Throughout this article"n" refers to the number of biological replicates.

## Sheet: Data for Figure 5
Trypan Blue Assay on Cal 27
No prior antigen stimulation	Cal 27	C	C+LPS	C+LL
% Live cells	84	32	67	75
	85	34	67	78
	82	30	65	79
	80	33	70	76
	81	32	68	76
	85	33	66	77
	84	32	67	75
	85	34	67	78
	82	30	65	79
	80	33	70	76
	81	32	68	76
	85	33	66	77
24 h prior antigen stimulation	LPS	LPS -> C	LPS -> C+LPS	LL	LL -> C	LL -> C+LL
% Live cells	86	54	65	94	45	72
	88	64	68	95	52	71
	85	55	66	96	51	69
	89	60	65	93	48	70
	88	64	67	97	47	72
	87	63	68	96	49	71
	86	54	65	94	45	72
	88	64	68	95	52	71
	85	55	66	96	51	69
	89	60	65	93	48	70
	88	64	67	97	47	72
	87	63	68	96	49	71
72 h prior antigen stimulation	LPS	LPS -> C	LPS -> C+LPS	LL	LL -> C	LL -> C+LL
% Live cells	89	33	75	94	34	48
	88	32	76	97	33	55
	86	31	78	97	34	56
	89	35	77	97	35	62
	89	33	75	98	36	58
	90	32	76	97	32	57
	89	33	75	94	34	48
	88	32	76	97	33	55
	86	31	78	97	34	56
	89	35	77	97	35	62
	89	33	75	98	36	58
	90	32	76	97	32	57
Throughout this article"n" refers to the number of biological replicates.
Each 75 cm2 flask of cells acted as a biological replicate. Biological replicates i.e, flasks were usually (or always) from two or more different cell passages and conducted on different days (or at different time points).

## Sheet: Data for Figure 6
Caspase 3/7 assay on Cal 27*
% Caspase 3/7 positive cells	Cal 27	Vehicle	LPS	LL	C	LL -> C	LL -> C+LL
	5.21437	4.64531	2.27273	0.596792	43.9446	32.9114	3.13054
	6.92395	5	0.916784	0.505476	39.5586	32.7815	3.27059
	5.3288	4.7619	0.968466	0.450697	46.4226	32.0917	3.28676
	6.11552	4.3964	1.00446	0.298805	43.1858	33.1269	2.69863
	6.82594	5.90156	2.00299	0.349956	37.9725	32.9049	2.66867
	5	5.33301	1.89257	0.275379	42.8829	32.0802	2.68895
	5.43353	4.51863	0.904605	0.53437	40.884	33.913	3.11656
	7.41573	4.98416	0.934475	0.548714	45.8647	33.2425	2.49311
	6.13636	8.81213	0.942559	0.51327	46.8045	32.0802	3.27286
	5.80205	4.44947	2.20307	0.4685	50	33.1269	2.93876
	5.63218	7.44727	1.98135	0.451054	38.9771	30.5882	2.86468
	6.12245	6.04782	0.926506	0.475238	46.3366	31.5136	3.1098
	4.18251	3.78151	0.962147	0.565938	41.2916	31.1346	2.71532
	4.4586	4.5614	0.983204	0.599949	45.5078	31.8302	3.36252
	4.60358	5.03731	0.99556	0.549176	44.4444	29.7872	3.09448
* More than one data point was obtained from the same biological replicate.
Each 75 cm2 flask of cells acted as a biological replicate. Biological replicates i.e, flasks were usually (or always) from two or more different cell passages and conducted on different days (or at different time points).
Throughout this article"n" refers to the number of biological replicates.

## Sheet: Data for Figure 7
RT qPCR of Cal 27	Relative fold gene expression normalised to GAPDH gene and Cal 27
	LL	LL-> C	LL -> C+LL
SOCS3	1.44928	4.87815	1.075
	1.50455	5.57253	1.26254
	1.13079	4.67295	1.49935
EGFR	0.466301	0.609768	1.45431
	0.389402	0.548793	0.704335
	0.398136	0.524252	0.898878
STAT3	0.680185	0.573156	1.27939
	0.727995	0.577943	0.737646
	0.744323	0.545632	0.835956
PI3KCA	0.731367	0.730353	1.36762
	0.632732	0.624887	0.676268
	0.612027	0.568277	0.587502
